# Supplementary material for: Eph and Ephrin function in dispersal and epithelial insertion of pigmented immunocytes in sea urchin embryos
Source: eLife. 2016 Jul 30;5:e16000. doi: 10.7554/eLife.16000 (PMC4996649; doi:10.7554/eLife.16000)
Supplement: Figure 1—source data 1. — DOI: http://dx.doi.org/10.7554/eLife.16000.009 [file elife-16000-fig1-data1.xlsx]

## Sheet: Fig 1G PI distribution
X	Y1	Y2	Y3	Y4	Y5	Y6	Y7	Y8
0	3	3	3	3	1	3	2	1
40	0	1	2	0	1	1	3	2
80	0	2	0	1	1	1	1	2
120	1	0	3	2	2	2	2	3
160	3	3	2		4	3	4	3

## Sheet: Fig 1H Efn Distribution
Distance	Efn Relative Fluorescencce
160	100	100	100	100	100	100	100
120	107.485	65.8999	69.5065	69.1735	81.7785	81.8289	70.7191
80	78.9429	28.4196	69.0814	78.3667	69.57	47.8309	92.2693
40	84.7642	24.8586	68.7077	101.986	63.133	61.9865	92.3489
0	110.065	30.7216	67.5164	150.036	87.7698	62.8763	67.2932
