# Supplementary material for: Eph and Ephrin function in dispersal and epithelial insertion of pigmented immunocytes in sea urchin embryos
Source: eLife. 2016 Jul 30;5:e16000. doi: 10.7554/eLife.16000 (PMC4996649; doi:10.7554/eLife.16000)
Supplement: Figure 4—source data 1. — DOI: http://dx.doi.org/10.7554/eLife.16000.016 [file elife-16000-fig4-data1.xlsx]

## Sheet: Fig 4E Cell Numbers
72 h Control	72 h Eph MO1	40 h Control	40 h Eph MO1	40 h DMSO	40 h NVP	40 h EFN MO1	72 h DMSO	72 h NVP	72 h EFN MO1
57	68	24	23	23	20	22	95	45	82
59.25	77	29	26	28	31	23	101	31	90
90	42	33	20	27	29	26	97	20	78
81.5	48	29	30	26	23	19	81	36	93
77.5	57	31	21	18	29	27	74	46	88
100	69	33	30	28	24	28	67	48	92
78	71	18	26	22	22	24	71	37	101
65.5	56	28	15	26	26	27	66	50	86
68.5	51	23	22	29	20	30	90	65	92
74	49	30	24	21	32	20	81	28	94
	63	30	36
	42	21	27
	61	30	25
		27	17
		28	29
		20	24
		26	32
		26	24
		25	24
		23	35

## Sheet: Fig 4F Morphometry
Control - Diameter	Sp-Eph MO1 - Diameter	Control - Lamellipodia	Sp-Eph MO1 - Lamellipodia	Control - filopodia length	Sp-EphMO1 - filopodia length
7.7	10.6	3	1	21.7	8.4
4.5	7.4	2	2	19.8	8
6.7	11	3	1	23	3
4.8	7.2	3	1	9.1	4
5.9	17.6	3	1	12.5	10.2
4.7	22	3	2	15	6.2
5.3	14.5	2	2	16.1	8.7
4.6	6.8	2	2	18.8	3.2
6.4	10.6	4	0	20.2
5.4	7.5	3	2	24.4	3
5.8	8.6	3	0	11.2
5.9	6.6	3	2	15.9	4.9
5.9	6.7	2	2	16.3	6.2
6.4	12.3	3	0	16.2
6.5	11.4	3	0	20.3
6.7	9.1	4	0	11.2
5.9	11.8	3	2	21.2	5.5
8.4	9.3	0	0	27.6
5.8	9.2	3	1	16.7	20.1
6	11	3	0	15.6
5.9	7.6	2	1	16.5	12.9
6	9.8	2	0	15.6
5.4	11	4	2	19.9	3.6
6.2	7.4	1	0	17.6	15.7
6.4	7.6	3	0	16.9	5.9
5.8	9.4	4	3	5.7	9.1
7.3	7.3	3	0	13.2	3.6
5.6	11.5	3	0	24	3
6	9.4	2	0	11	8.6
5.9	9.6	3	1	16.8	12.6
7.4	9.5	3	2	25.7	8.7
6.8	10.9	2	0	23	7.6
6.3	8.4	2	0	7	4.4
8	9.5	1	2	9.1	4.2
5	10	2	0	9.9	4.3
7.4	7.8	0	0	17.8	6.9
6.6	9	3	0	19.4	5.5
5.9	12.4	2	0	14.4	5.8
5.9	11.8	2	0	10.5	3.9
5.7	9.7	2	2	22.2	6.2
6.5	8.5	4	0	14.2	7.4
6.6	10.2	4	0	11.7	4.4
5.6	7.4	3	0	19	6.5
6.7	9.9	2	0	9.6	6.6
4.6	7.7	2	1	6.4	5
7.7	7.3	2	1	20.8	5.8
6.6	8.8	3	2	4	2.3
5.2	9.4	1	0	21.9	2.9
8.9	6.9	1	2	19.2	3.6
6.2	6.7	2	2	7.7	4.1
4.6	9	2	1	11.3	9.2
6.2	9.4	4	0	19	2.3
5.4	9.4	3	0	21.2	5.9
6.2	9	4	0	14.3	6.7
7.2	11	1	0	5.9	9.2
6.8	6.8	2	1	23.5	7.3
6.6	11.2	2	0	25.8	5.3
6.4	10.8	2	0	15.6	5.8
7.8	7.9	3	1	14.8	3.4
7.3	8.4	1	1	15.3
6.5	9.6	3	1	9.9
5.8	7.6	2	0	18.8
6.2	9.6	3	1	11.3
6.8	8.4	3	0	24.6
7.7	7.8	1	0	14.5
5.8	10.1	3	2	11.7
5.4	11.1	3	0	14.4
5.1	9.7	3	1	7.1
5.3	11.4	4	0	11.4
8.4	9.9	4	0	10
7.6	11.6	1	0	19.1
10.4	11.1	3	0	11.4
7.3	8.2	3	0	24.1
6.8	8.4	3	0	11.3
6	9.4	3	1	21.3
6.7	13.4	2	1	6.7
5.5	10.5	3	0	31.9
6.6	9.2	5	1	18.3
4.4	12.2	2	0	10.5
7.5	12.2	2	0	14
7	9.7	2	1	9.5
6.1	12	1	0	17.5
	6.7		1	15
	7.5		1	4.5
	7.8		1	10.1
	9.6		0	8.6
	8.4		1	17.9
	9.6		1	26.3
	7.2		0	17.4
				11.8
				10.8
				7.3
				23.4
				7.4
				11.3
				8.9
				11.9
				12.2
				10.1
				12.5
				15.7
				25.3
				14.6
				5.6
				3.2
				33.5
				14.2
				7.7
				4.8
				30.5
				18.8
				11.2
				8.4
				15.7
				18.1
				9
				3.1
				10.1
				17.6
				12.8
				19.3
				9.1
				9.4
				25.3
				8.5
				13.4
				4.9
				15.6
				7.5
				19.1
				15.4
				15.4
				6.6
				15
				21.4
				14.5
				14.8
				7.1
				7
				8.4
				8
				6.1
				15.5
				5.6
				7.5
				9.8
				23
				13
				12.2
				16.1
				23
				8.4
				29.8
				15.1
				6.7
				11
				5.8
				9.2
				8.4
				8.9
				7.7
				6.4
				19
				10.6
				7.6
				11
				4.8
				4.9
				8.8
				152
				8.3
				19.8
				12.5
				10.8
				4
				21.2
				20.8
				2
				6.5
				8.4
				10.7
				18.2
				13.7
				9.2
				12.9
				9.4
				7
				29.8
				7.8
				14.4
				8.6
				12.6
				15.6
				24.9
				8.1
				15.5
				16.2
				10.8
				8.6
				15.4
				7.7
				5.6
				8
				6.8
				10.3
				11.6
				11.9
				9.9
				11.5

## Sheet: Fig 4G Blastocoel
Control MO	Sp-Eph MO1	Sp-Efn MO1
0	11	2
2	6	4
0	4	0
1	6	4
3	5	2
2	10	1
2	9	3
1	6	0
0	4	0
1	3	2

## Sheet: Fig 4H Activated Caspase
Control MO	Sp-Eph MO1
1	2
0	3
0	2
0	5
0	3
0	4
