# Supplementary material for: Eph and Ephrin function in dispersal and epithelial insertion of pigmented immunocytes in sea urchin embryos
Source: eLife. 2016 Jul 30;5:e16000. doi: 10.7554/eLife.16000 (PMC4996649; doi:10.7554/eLife.16000)
Supplement: Figure 5—source data 1. — DOI: http://dx.doi.org/10.7554/eLife.16000.019 [file elife-16000-fig5-data1.xlsx]

## Sheet: Sheet1
GFP+Efn	Untreated		GFP+EfnMO2	Untreated		GFP	Untreated		EfnMo2+GFP+ Efn	Efn Mo2
24	1		6	47		9	8		87	2
26	4		2	38		17	15		62	5
72	20		2	23		17	11		59	4
39	13		1	44		17	14		83	3
58	10		9	60		32	30		71	4
83	7		9	69		16	19		50	11
29	11		9	26		39	29		80	5
34	17					40	45		76	4
						20	31		79	3
									43	1
									51	2
